# Supplementary material for: ZeitZeiger: supervised learning for high-dimensional data from an oscillatory system
Source: Nucleic Acids Res. 2016 Jan 26;44(8):e80. doi: 10.1093/nar/gkw030 (PMC4856978; doi:10.1093/nar/gkw030)
Supplement: SUPPLEMENTARY DATA [file supp_gkw030_nar-02950-met-n-2015-File013.xlsx]

## Sheet: Sheet1
Group	Dataset	Reference	Microarray platform	Strain	Genotype	Organ	No. of samples	Circadian time (h)	Light-dark regimen	Other details
Training	GSE54650	Zhang et al. (2014)	Affy Mouse 1.0 ST	C57BL/6J	wt	12 organs	288	2, 4, ...	DD	adrenal gland, aorta, brainstem, brown fat, cerebellum, heart, hypothalamus, kidney, liver, lung, skeletal muscle, and white fat
Wild-type	E-MEXP-3780	Gossan et al. (2013)	Affy Mouse 430 2.0	C57BL/6J	wt	metasternum	11	3, 7, ...	DD
	GSE4238	Oster et al. (2006)	Affy Mouse 430 2.0	C57BL/6J	wt	adrenal gland	24	2, 6, ...	DD
	GSE10644	Hoogerwerf et al. (2008)	Affy Mouse 430 2.0	C57BL/6J	wt	distal colon	18	0, 4, ...	LD 12:12
	GSE11516	Na et al. (2009)	Illumina MouseWG-6 V2	C57BL/6J	wt	liver	36	0, 4, ...	LD 12:12
	GSE11923	Hughes et al. (2009)	Affy Mouse 430 2.0	C57BL/6J	wt	liver	48	0, 1, ...	DD
	GSE25585	Keller et al. (2009)	Affy Mouse 1.0 ST	C57BL/6J	wt	macrophages	12	0, 4, ...	DD
	GSE35795	Negoro et al. (2012)	Agilent-014868 4x44K	C57BL/6J	wt	bladder	12	0, 4, ...	DD
	GSE38625	Geyfman et al. (2012)	Affy Mouse 1.0 ST	C57BL/6J	wt	skin	30	2, 6, ...	LD 12:12	Skin samples from anagen and telogen
	GSE59396	Haspel et al. (2014)	Illumina MouseRef-8 v2.0	C57BL/6J	wt	lung	80	0, 4, ...	DD, LD 12:12
In vitro	GSE11922	Hughes et al. (2009)	Affy Mouse 430 2.0	-	wt	NIH3T3	48	20, 21, ...	-	Time since synchronization with forskolin
	GSE49638	Aguilar-Arnal et al. (2013)	Affy Mouse 1.0 ST	C57BL/6J	wt	MEF	18	22, 26, ...	-	Time since synchronization with dexamethasone
Diet	GSE13093	Vollmers et al. (2009)	Affy Mouse 430 2.0	C57BL/6J	wt	liver	64	0, 1, ...	DD	Fasted or food available CT1-CT9
	GSE52333	Eckel-Mahan et al. (2013)	Affy Mouse 1.0 ST	C57BL/6J	wt	liver	36	0, 4, ...	LD 12:12	Normal chow or high fat diet
Mutants	GSE10045	Bray et al. (2008)	Illumina Mouse Ref-6 V1	FVB/N	wt, cardiomyocyte CCM (MHCa:Clock^(d19))	heart	130	0, 3, ...	LD 12:12	Heart samples from atrium and ventricle; Clock^(d19) is a dominant-negative version of Clock
	GSE13093	Vollmers et al. (2009)	Affy Mouse 430 2.0	C57BL/6J	wt, Cry1-/- Cry2-/-	liver	64	0, 2, ...	DD
	GSE27366	Nikolaeva et al. (2012)	Affy Mouse 1.0 ST	C57BL/6J	wt, Clock-/-	kidney	22	0, 4, ...	DD
	GSE34018	Cho et al. (2012)	Illumina MouseRef-8 v2.0	C57BL/6J	wt, liver Nr1d1-/- Nr1d2-/-	liver	24	0, 4, ...	LD 12:12
	GSE35026	Paschos et al. (2012)	Affy Mouse 1.0 ST	C57BL/6J	wt, fat Arntl-/-	fat	24	0, 6, ...	DD
	GSE43071	Dyar et al. (2014)	Affy Mouse 1.0 ST	C57BL/6J	wt, muscle Arntl-/-	calf	72	0, 4, ...	LD 12:12	Calf samples from soleus and tibialis anterior
	GSE43073	Young et al. (2014)	Illumina MouseRef-8 v2.0	C57BL/6J	wt, cardiomyocyte Arntl-/-	heart	64	0, 6, ...	LD 12:12
